# Supplementary material for: Systematic Exploration of Privileged Warheads for Covalent Kinase Drug Discovery
Source: Pharmaceuticals (Basel). 2022 Oct 26;15(11):1322. doi: 10.3390/ph15111322 (PMC9695834; doi:10.3390/ph15111322)
Supplement: Supplementary file 1 [file pharmaceuticals-15-01322-s001.zip]

Archive with 1 entries (1 files):
- pharmaceuticals-1888588-supplementary.xlsx
