# Supplementary material for: Systematic Exploration of Privileged Warheads for Covalent Kinase Drug Discovery
Source: Pharmaceuticals (Basel). 2022 Oct 26;15(11):1322. doi: 10.3390/ph15111322 (PMC9695834; doi:10.3390/ph15111322)
Supplement: Supplementary file 1 [file pharmaceuticals-15-01322-s001.zip › pharmaceuticals-1888588-supplementary.xlsx]

## Sheet: Total_covalentlib
Inhibitor (Index)	Inhibitor Name	Canonical SMILES	Kinase - Uniprot entry	Covalent amino acid	Position	Warhead(Index)	References(PMID)
CKI-1	CMK	CC1=CC=C(C=C1)C2=C(N(C3=NC=NC(=C23)N)CCCO)C(=O)CCl	RSK2 - P51812; RSK1 - Q15418	C436; C428	A_P-loop	4	15919995
CKI-2	Compond 10	[O][N]1=C(C(N)=O)SC2=C([N+]([O-])=O)C=C(SC(F)(F)F)C=C21	PLK1 - P53350	C67	A_P-loop	23	30017915
CKI-3	2-Arylamino-6-ethynylpurines	C=Cc1c2c([nH]cn2)nc(n1)Nc3ccc(cc3)CC(=O)N	NEK2 - P51955	C22	A_P-loop	15	33479670
CKI-4	Hypothemycin	CC1CC=CC(=O)C(C(CC2C(O2)C3=C(C(=CC(=C3)OC)O)C(=O)O1)O)O	NEK2 - P51955	C22	A_P-loop	3	18571434; 23853713; 17194451; 19821461; 16537514
CKI-5	FMK	CC1=CC=C(C=C1)C2=C(N(C3=NC=NC(=C23)N)CCCO)C(=O)CF	RSK2 - P51812; RSK1 - Q15418	C436; C428	A_P-loop	4	22466421; 22806944; 15919995
CKI-6	Barf-6	Cc3ccc(c1c(C=C(C#N)C(=O)NC(C)(C)C)n(CCCO)c2ncnc(N)c12)cc3	RSK2 - P51812; RSK1 - Q15418	C436; C428	A_P-loop	18	22466421; 22806944; 15919995
CKI-7	CHEMBL1802381	C1=CNC(=C1)C=C2C3=C(C=CC(=C3)C(=O)CCl)NC2=O	NEK2 - P51955	C22	A_P-loop	4	21627121
CKI-8	JH295	CCC1=NC(=C(N1)C)C=C2C3=C(C=CC(=C3)NC(=O)C#C)NC2=O	NEK2 - P51955	C22	A_P-loop	5	21627121
CKI-9	RCI16	CC1=CC=C(C=C1)C2=C(N(C3=NC=NC(=C23)N)CCCO)C=C(C#N)C(=O)OC(C)(C)C	RSK2 - P51812	C436	A_P-loop	3	22466421
CKI-10	RCI14	CC1=CC=C(C=C1)C2=C(N(C3=NC=NC(=C23)N)CCCO)C=C(C#N)C(=O)NC(C)C	RSK2 - P51812	C436	A_P-loop	22	22466421
CKI-11	23540679-4	C1=CC=C2C(=C1)C(=CC=N2)C=C(C#N)C(=O)N	RSK2 - P51812; NEK2 - P51955; PLK1 - P53350	C436; C22; C67	A_P-loop	18	23540679
CKI-12	SCHEMBL1907851	C1=CC(=CC(=C1)C(=O)C2=CNC3=C2C=CC=N3)C=C(C#N)C(=O)N	RSK2 - P51812; NEK2 - P51955	C436; C22	A_P-loop	18	23540679
CKI-13	1LB	C1=CC2=C(C=C1C=C(C#N)C(=O)N)C=NN2	RSK2 - P51812	C436	A_P-loop	18	23540679
CKI-14	23540679-10	C1=C(C=NN1)C=C(C#N)C(=O)N	RSK2 - P51812; PLK1 - P53350	C436; C67	A_P-loop	18	23540679
CKI-15	MDP	O=C1NC(C(C#N)C(C2=CC(OC)=CC=C2)C1C#N)=O	eEF-2K	C146	A_P-loop	24	25224652
CKI-16	Allosteric-2a	O=C(C=C)NC1=CC=CC(C(C2)N=NN2C(CC3)CCN3CC(C=C4)=CC=C4C5=C(C6=CC=CC=C6)N7C=CC=CC7=N5)=C1	AKT1 - P31749	C310	Activation-loop	1	26110718
CKI-17	CDDO-Me	CC1(CCC2(CCC3(C(C2C1)C(=O)C=C4C3(CCC5C4(C=C(C(=O)C5(C)C)C#N)C)C)C)C(=O)OC)C	IKKb - O14920	C179	Activation-loop	3	16998237
CKI-18	Barf-41	C=C1C(=O)O[C@@H]2[C@@H]1CC[C@](C)(O)[C@@]34C=C[C@@](C)(C23)[C@]6(C4)C(=O)C[C@@]5(C(C)C)C[C@H]56	IKKb - O14920	C179	Activation-loop	3	17669364
CKI-19	Barf-38	CCCCC[C@@H](O)C=C[C@H]1C=CC(=O)[C@@H]1CCCCCCCC(=O)O	IKKb - O14920	C179	Activation-loop	3	10638762
CKI-20	Nimbolide	CC1=C2C(CC1C3=COC=C3)OC4C2(C(C5(C6C4OC(=O)C6(C=CC5=O)C)C)CC(=O)OC)C	IKKa - O15111; IKKb - O14920	C178; C179	Activation-loop	3	20829362
CKI-21	Barf-39	CCCCCC=CC=C1C(=O)C=C[C@@H]1CC=CCCCCC(=O)O	IKKb - O14920	C179	Activation-loop	3	10638762
CKI-22	Barf-40	[H]C(=O)C=CC(O)CCCCC	IKKb - O14920	C179	Activation-loop	3	11359792
CKI-23	7a1	O=C(C1=O)C(NCCNC(C=C)=O)=C1NCC(C=C2)=CC=C2NC3=NC=C(Cl)C(NCC4=CC(C(NC)=O)=CC=C4)=N3	FAK - Q05397	C427	B_P-loop	1	33119295
CKI-24	7a2	O=C(C1=O)C(NCCNC(CCl)=O)=C1NCC(C=C2)=CC=C2NC3=NC=C(Cl)C(NCC4=CC(C(NC)=O)=CC=C4)=N3	FAK - Q05397	C427	B_P-loop	4	33119295
CKI-25	9c	O=C(C1=O)C(NCCNC(/C(C#N)=C/C(C)C)=O)=C1NCC(C=C2)=CC=C2NC3=NC=C(Cl)C(NCC4=CC(C(NC)=O)=CC=C4)=N3	FAK - Q05397	C427	B_P-loop	18	33119295
CKI-26	Compound 11w	CC1=C(NC(N=C2NC3=CC=CC=C3C(NC)=O)=NC=C2Cl)C=CC(N4CCN(C([C@@H](C)NC(C=C)=O)=O)CC4)=C1	FAK - Q05397	C427	B_P-loop	1	34757216
CKI-27	Gilbert-38	C=CC(=O)Nc4ccc(Sc3nc(Nc1ncc(C#N)s1)cc(N2CCN(C)CC2)n3)cc4	FAK - Q05397	C427	B_P-loop	1	25291312
CKI-28	1	O=C(OC(C)(C)C)N1CCN(C(C=C)=O)C2=CC=CC=C21	CDK2 - P24941	C177	C_lobe_Cys	1	29480525
CKI-29	Barf-2	[H]C(C1=C(C(OCC)=O)C(CC)=C(C(OC(C)(C)C)=O)N1)=O	IGF1R - P08069	K1003	Cata_Lys	19	15996097
CKI-30	4	O=C(OC1=CC=C(F)C=C1)C2=C(OC)N=CC(C3=CC(C4=NC=C(CN5CCN(C(C)C)CC5)O4)=C6C(NN=C6)=C3)=C2	PI3Kδ - O35904	K779	Cata_Lys	27	29232121
CKI-31	Neolymphostin	COC=CC(C(C=C1C=N2)=NC3=C1C2=C(C=C3NC(C(C)C)=O)N)=O	PI3Ka - P42336; mTOR - P42345	K802; K2187	Cata_Lys	26	30380865
CKI-32	14	O=C([H])C1=C(B(O)O)C=C(OC)C(C2=CNC3=NC=C(C4=CC(C(N(C)C)=O)=CN=C4)C=C32)=C1	ABL1 - P00519	K271	Cata_Lys	28	34008286
CKI-33	UPR1444 (compound 11)	COC(C=C(N1CCN(C(C)=O)CC1)C=C2)=C2NC3=NC=C(Cl)C(NC4=CC=C(NCC5=CC=C(S(F)(=O)=O)C=C5)C=C4)=N3	EGFR - P00533	K745	Cata_Lys	25	34464874
CKI-34	Barf-3	CC(=O)OC1CC2(C(CCC2=O)C3=C1C4(C(OC(=O)C5=COC(=C54)C3=O)COC)C)C	PI3Ka - P42336; PLK1 - P53350	K802; K82	Cata_Lys	3	8162590; 17135248
CKI-35	Barf-1	NC1=C2C(N([C@H]3[C@H](O)[C@H](O)[C@@H](COC(C4=CC=C(S(F)(=O)=O)C=C4)=O)O3)C=N2)=NC=N1	EGFR - P00533; p38-gamma - P53778; PI4KA - P42356	K745; K56; K1850	Cata_Lys	25	8703925; 10567720; 11311856
CKI-36	Gilbert-36	[H][C@@]12CCC(=O)[C@@]1(C)C[C@@H](OC(C)=O)C5=C2C(=O)C(O)=C4C(=CN3CCCC3)C(=O)O[C@H](COC)[C@@]45C	PI3Ka - P42336; PI3Kb - P42338; PI3Kd - O00329; PI3Kg - P48736	K802; K805; K779; K833	Cata_Lys	3	25291312
CKI-37	TX2-121-1	CC(CCC12CC3CC(C1)CC(C3)C2)C(=O)NCCN4CCC(CC4)N5C6=NC=NC(=C6C(=N5)C7=CC(=C(C=C7)OC8=CC=CC=C8)NC(=O)C=C)N	ERBB3 - P21860	C721	Cata_Lys-2	1	26094118; 25326665
CKI-38	Compound 6x	O=C(/C(S1)=C/C2=CC=C(N3CCOCC3)C(Cl)=C2)N(C4=CC=C(OCCCCCN5CCN(CC6CC6)CC5)C=C4)C1=O	IKKb - O14920	C46	Cata_Lys+2	12	30130718
CKI-39	7a	O=C(/C(S1)=C/C2=CC=C(OC3=CC=C(C#N)C=C3)C=C2)N(C4=CC=C(OCCCN5CCN(C)CC5)C=C4)C1=O	IKKb -O14920	C46	Cata_Lys+2	12	31893550
CKI-40	26	CCCC1=Nc2ccc(cc2C(O1)(C)C)NC(=O)Cc3c(cc(cn3)Oc4ccnc5c4ccc(c5)OC)OC	KIT - P10721	C788	Catalytic-2	4	32412754
CKI-41	Compound4	CC1=C(NC2=NC=CC(C3=CN=CC=C3)=N2)C=C(NC(C4=CC=C(CNC(/C=C/C)=C)C=C4)=O)C=C1	KIT - P10721; FLT1 - P17948	C788;C1018	Catalytic-2	4	21322567
CKI-42	Compound 18	NC1=NC=CC(N2C3=CC(C#CC4=NC=CC(C#C)=N4)=CC=C3N=C2)=N1	M3K14 - Q99558	C444	Chelix_Cys	15	34212719
CKI-43	Compound1	CCC(CC)Oc4cc(=O)c(Nc2ncnc3cc(OCC1CCN(C)CC1)c(OC)cc23)cc4=O	VEGFR2 - P35968	C1045	DFG-1	3	16302797
CKI-44	Compound27	O=C(NCOCCOCCOCCN1CCN(C2=CC=C(NC3=NC(NC4=C(NC(C=C)=O)C=CC=C4)=C(Cl)C=N3)C=C2)CC1)CCCC[C@H]5[C@@H]6[C@@H](NC(N6)=O)CS5	TAK1 - O43318	C174	DFG-1	1	28038940
CKI-45	Barf-33	CCC(CC)Oc4cc(=O)c(Nc2ncnc3cc(OCC1CCN(C)CC1)c(OC)cc23)cc4=O	VEGFR2 - P35968	C1045	DFG-1	3	16302797
CKI-46	Chloromethyl	C1=C(SC=C1Br)C(=O)CCl	GSK3B - P49841	C199	DFG-1	4	14561081; 19747834
CKI-47	FR265082	CC1CC=CC(=O)C(C(CCCC2=C(C(=CC(=C2)OC)O)C(=O)O1)O)O	ERK2 - P28482; MEK1 - Q02750; VEGFR2 - P35968; PDGFRa - P16234; VEGFR3 - P35916; FLK-2 - P36888; FLT1 - P17948	C166; C207; C1045; C835; C1054; C828; C1039	DFG-1	3	17194451; 10695671; 19821461
CKI-4	Hypothemycin	CC1CC=CC(=O)C(C(CC2C(O2)C3=C(C(=CC(=C3)OC)O)C(=O)O1)O)O	ERK2 - P28482; GSK3A - Q388M1; MEK1 - Q02750; VEGFR2 - P35968; PDGFRa - P16234; VEGFR3 - P35916; FLK-2 - P36888; FLT1 - P17948; KIT - P10721; NEK2 - P51955; ERK1 - P27361; PKD1 - Q15139; MAPKAP5 - Q8IW41; GSK3B - P49841	C166; C170; C207; C1045; C835; C1054; C828; C1039; C809; C22; C183; C726; C168; C199	DFG-1	3	18571434; 23853713; 17194451; 19821461; 16537514
CKI-48	5Z-7-Oxozeaenol	CC1CC=CC(=O)C(C(CC=CC2=C(C(=CC(=C2)OC)O)C(=O)O1)O)O	MEK7 - O14733; MEK1 - Q02750; ERK2 - P28482; TAK1 - O43318; VEGFR3 - P35916; VEGFR2 - P35968; FLK-2 - P36888; PDGFRb - P09619	C218; C207; C166; C174; C1054; C1045; C828; C843	DFG-1	3	25529738; 17194451; 17676571; 23272696
CKI-49	FR264744	CC1CC=CC(=O)C2C(CC=CC3=C(C(=CC(=C3)OC)O)C(=O)O1)OC(O2)(C)C	ERK2 - P28482	C166	DFG-1	3	17194451
CKI-50	LL-783277	CC1CC=CC(=O)C(C(CCCC2=C(C(=CC(=C2)OC)O)C(=O)O1)O)O	TAK1 - O43318; MEK1 - Q02750	C174; C207	DFG-1	3	17279252
CKI-51	Compound5	BrC1=C(C(CCl)O)SC(Br)=C1Br	GSK3B - P49841	C199	DFG-1	4	19747834
CKI-52	Gilbert-40	Cn3cc(c1c(C(=O)CBr)c(=O)[nH]c1=O)c2ccccc23	GSK3B - P49841	C199	DFG-1	4	21500862
CKI-53	Cl-Radicicol; A	CC1CC=CC(=O)C(C(CC=CC2=C(C(=CC(=C2Cl)OC)O)C(=O)O1)O)O	VEGFR3 - P35916; VEGFR2 - P35968; FLK-2 - P36888; PDGFRb - P09619	C1054; C1045; C828; C843	DFG-1	3	10695671
CKI-54	E6201	CCNC1=CC2=C(C(=C1)O)C(=O)OC(C(C=CC(=O)C(C(CC=C2)O)O)C)C	MEK1 - Q02750; MEK2 - P36507	C207; C211	DFG-1	3	24448821
CKI-55	L-783290	CC1CC=CC(=O)C(C(CCCC2=C(C(=CC(=C2)OC)O)C(=O)O1)O)O	MEK1 - Q02750	C207	DFG-1	3	10695671
CKI-56	TDZD8	CN1C(=O)N(C(=O)S1)CC2=CC=CC=C2	GSK3B - P49841	C199	DFG-1	13	11881998
CKI-57	Allosteric-1a	O=C1NC2=C(C=C(NC(C=C)=O)C=C2)N1C(CC3)CCN3CC(C=C4)=CC=C4C5=NC6=C(C=C5C7=CC=CC=C7)C(NC=C6)=O	AKT1 - P31749	C296	DFG+2	1	26110718
CKI-58	DAlm 3	C#CC1=NC(C2=CC=C(F)C=C2)=CN1C#C	MAPK14 - Q16539	C119	Extended_Frontpocket	9	23225637
CKI-59	Barf-12	Nc1ncnc2c1N=NC2[C@@H]3O[C@H](CO)[C@@H](O)[C@H]3S	EGFR - P00533; ERBB2 - P04626	C797; C805	Front_pocket	8	9089334
CKI-60	9	O=C(/C(C#N)=C/C(N1CCN(C2COC2)CC1)(C)C)N3CCC[C@@H](N4C5=NC=NC(N)=C5C(C6=C(F)C=C(OC7=CC=CC=C7)C=C6)=N4)C3	BTK - Q06187	C481	Front_pocket	18	26006010
CKI-61	QL-X-138	CC1=C(C=C(C=C1)N2C(=O)C=CC3=CN=C4C=CC(=CC4=C32)C5=CNN=C5)NC(=O)C=C	BTK - Q06187	C481	Front_pocket	1	26165234
CKI-62	naquotinib	CCC1=C(N=C(C(=N1)C(=O)N)NC2=CC=C(C=C2)N3CCC(CC3)N4CCN(CC4)C)OC5CCN(C5)C(=O)C=C	EGFR - P00533	C797	Front_pocket	1	26508839
CKI-63	ONO-4059	C=CC(=O)N1CCCC(C1)N2C3=NC=NC(=C3N(C2=O)C4=CC=C(C=C4)OC5=CC=CC=C5)N	BTK - Q06187	C481	Front_pocket	1	26542378
CKI-64	PF-06459988	CN1C=C(C=N1)NC2=NC3=C(C(=CN3)Cl)C(=N2)OCC4CN(CC4OC)C(=O)C=C	EGFR - P00533	C797	Front_pocket	3	26756222
CKI-65	Transtinib	CCOC1=C(C=C2C(=C1)N=CN=C2NC3=CC(=C(C=C3)OCC4=CC(=CC=C4)F)Cl)NC(=O)C=CC5CCCN5	EGFR - P00533	C797	Front_pocket	2	26848869
CKI-66	osimertinib	CN1C=C(C2=CC=CC=C21)C3=NC(=NC=C3)NC4=C(C=C(C(=C4)NC(=O)C=C)N(C)CCN(C)C)OC	EGFR - P00533	C797	Front_pocket	1	27071706
CKI-67	olmutinib	CN1CCN(CC1)C2=CC=C(C=C2)NC3=NC4=C(C(=N3)OC5=CC=CC(=C5)NC(=O)C=C)SC=C4	BMX - P51813; BTK - Q06187; Blk - P51451; EGFR - P00533; ITK - Q08881; JAK3 - P52333; TEC - P42680	C496; C481; C319; C797; C442; C909; C449	Front_pocket	1	27090981
CKI-68	leadcompound5	C=CC(Nc1cc(n2c(c3nc(c4cn(C5CCN(C)CC5)nc4)cnc3N)nc6c2cccc6)ccc1)=O	EGFR - P00533	C797	Front_pocket	1	27190603
CKI-69	compoundII-1	NC(N=CN=C1N[C@H]2CN(C(C=C)=O)CCC2)=C1C(C(C=C3)=CC=C3OC4=CC=CC=C4)=O	BTK - Q06187	C481	Front_pocket	1	27210433
CKI-70	nazartinib	CC1=NC=CC(=C1)C(=O)NC2=NC3=C(N2C4CCCCN(C4)C(=O)C=CCN(C)C)C(=CC=C3)Cl	EGFR - P00533	C797	Front_pocket	2	27433829
CKI-71	compound6	O=C(CCl)NC1=CC2=NC=NC(NC3=CC=CC=C3)=C2C=C1	EphB3 - P54753	C717	Front_pocket	4	27478969
CKI-72	compound9	O=C(CCl)NC1=CC2=NC=NC(NC3=CC(O)=CC=C3Cl)=C2C=C1	EphB3 - P54753	C717	Front_pocket	4	27478969
CKI-73	4	O=C(N(C)C)/C(C#N)=C/C(O1)=CC=C1C2=NC3=CN=C(NC=C4)C4=C3N2C5CCCCC5	JAK3 - P52333	C909	Front_pocket	18	27840070
CKI-74	Compound7	FC1=CC=C(C2=C(C3=CC=NC(NC4=CC=C(NC(C5=CC=C(NC(C=C)=O)C=C5)=O)C=C4)=C3)N(C)C(SC)=N2)C=C1	JNK3 - P53779	C154	Front_pocket	1	27977190
CKI-75	Compound21	CC1=C(C2=CC=NC(NC3=CC=C(NC(C4=CC=CC(NC(C=C)=O)=C4)=O)C=C3)=C2)N(C)C(SC)=N1	JNK3 - P53779	C154	Front_pocket	1	27977190
CKI-76	pyrotinib	CCOC1=C(C=C2C(=C1)N=CC(=C2NC3=CC(=C(C=C3)OCC4=CC=CC=N4)Cl)C#N)NC(=O)C=CC5CCCN5C	EGFR - P00533; ERBB2 - P04626	C797; C805	Front_pocket	2	28115222
CKI-77	CHMFL-BMX-078	CC1=C(C=C(C=C1)NC2=NC=C(C(=N2)NC)C(=O)NC3=C(C=CC(=C3)NC(=O)C4=CC(=C(C(=C4)OC)OC)OC)C)NC(=O)C=C	BMX - P51813	C496	Front_pocket	1	28140585
CKI-78	JAK3inhibitor2	O=C(OCC)C1=CNC2=C1C(C3=CC(NC(C(C)=C)=O)=CC=C3)=NC=N2	JAK3 - P52333	C909	Front_pocket	1	28193636
CKI-79	Compound 9	CC1=C(C=CC=C1NC(=O)C2=CC=C(C=C2)C(C)(C)C)C3=CN(C(=O)C(=C3)NC4=CC(=C(C=C4)C(=O)N5CCOCC5)NC(=O)C=C)C	BTK - Q06187	C481	Front_pocket	1	28315597
CKI-80	Compound 18	CC1=C(C=C(C=C1)N2C(=O)CCC3=CN=C4C=CC(=CC4=C32)N5C=CC=N5)NC(=O)C=C	BTK - Q06187	C481	Front_pocket	1	28628824
CKI-81	13a	O=C(N)C1=C(NCC2=CC=CC(NC(C=C)=O)=C2)C3=CC=CN3N=C1	JAK3 - P52333	C909	Front_pocket	1	28927786
CKI-82	FM-381	CN(C)C(=O)C(=CC1=CC=C(O1)C2=NC3=CN=C4C(=C3N2C5CCCCC5)C=CN4)C#N	JAK3 - P52333	C909	Front_pocket	18	29852068
CKI-83	1a	O=C(/C(C#N)=C\C1CC1)N2CCC[C@@H](N(N=C3C4=CC=CC=C4)C5=C3C(N)=NC=N5)C2	EGFR - P00533	C797	Front_pocket	18	29963651
CKI-84	27	O=C(N)C1=CC=C(C2=CC=CC(NC(C=C)=O)=C2C)C3=C1NC(C)=C3C	BTK - Q06187	C481	Front_pocket	1	30097367
CKI-85	Compound 16	O=C(N)C1=CC=C(N2CCN(C(C=C)=O)CC2)N=C1OC3=CC=C(OC4=CC=CC=C4)C=C3	BTK - Q06187	C481	Front_pocket	1	30122225
CKI-86	molecule 9	O=C(N)C1=C(NC2=CC=C(N3C[C@H](C)O[C@H](C)C3)C=C2)N=C(N4CC[C@H](NC(C=C)=O)C4)C=C1	BTK - Q06187	C481	Front_pocket	1	30243592
CKI-87	Compound 14	O=C(C1=C(N=C(N=C1)N2CC[C@@H](C2)NC(C=C)=O)NC3=CC=C(C=C3)N4C[C@@H](O[C@@H](C4)C)C)N	BTK - Q06187	C481	Front_pocket	1	30290988
CKI-88	12	N#CN[C@H]1CCc2c1cc(c3c4cc[nH]c4ncn3)cc2	JAK3 - P52333	C909	Front_pocket	11	30423248
CKI-89	10	FC(Oc1c2cc(c3c4c(CCOC)c[nH]c4ncn3)cc1)(CN2C#N)F	JAK3 - P52333	C909	Front_pocket	21	30423248
CKI-90	61	NC1=C2C(N([C@@H]3CC[C@H](NC(C(F)Cl)=O)CC3)N=C2C4=CC=C(OC5=CC=CC=C5)C=C4)=NC=N1	BTK - Q06187	C481	Front_pocket	20	30643284
CKI-91	9a	FC(C=C1F)=CC=C1OC2=CC=C(C3=NN([C@@H]4CCCN(C#N)C4)C(N)=C3C(N)=O)C=C2	BTK - Q06187	C481	Front_pocket	21	30655951
CKI-92	Tube716	C=CC(=O)N1CCCC(C1)N2C3=NC=NC(=C3C(=N2)C4=CC=C(C=C4)OC5=CC=CC=C5)N	BTK - Q06187	C481	Front_pocket	1	17154430
CKI-93	JNK-IN-7	CN(C)CC=CC(=O)NC1=CC=CC(=C1)C(=O)NC2=CC=C(C=C2)NC3=NC=CC(=N3)C4=CN=CC=C4	CDK14 - O94921; JNK3 - P53779	C218; C154	Front_pocket	2	30930164
CKI-94	Compounds 43	O=C(C=C)NCCOC1=C2C(NC(C3=NNC4=C3C=CC(C(F)F)=C4)=C2)=CC(CC5=CC=CC=C5)=C1	ITK - Q08881	C442	Front_pocket	1	31830635
CKI-95	Compounds 45	O=C(C=C)NCCOC1=C2C(NC(C3=NNC4=C3C=CC(C(F)F)=C4)=C2)=CC(C(OCC#C)C5=CC=CC=C5)=C1	ITK - Q08881	C442	Front_pocket	1	31830635
CKI-96	Remibrutinib	CC1=C(C=C(C=C1NC(=O)C2=C(C=C(C=C2)C3CC3)F)F)C4=C(C(=NC=N4)N)OCCN(C)C(=O)C=C	BTK - Q06187	C481	Front_pocket	1	32083858
CKI-97	RC-2	O=C(N1CCCC(N2C3=NC=NC(N)=C3C(C4=CC=C(OC5=CC=CC=C5)C=C4)=N2)C1)/C(C#N)=C\CCCCOCCOCCOCCOCCOC6=CC=CC(C(N7C8CCC(NC8=O)=O)=O)=C6C7=O	BTK - Q06187	C481	Front_pocket	18	32369353
CKI-98	compound B8	O=C(C=C)NC1=CC=CC(NC2=NC=NC(NC3=CC=C(C(N4CCCCC4)=O)C=C3)=N2)=C1	BTK - Q06187	C481	Front_pocket	1	32402933
CKI-99	US8476284-5	CC=CC(=O)N1CCCC(C1)N2C3=NC=NC(=C3C(=N2)C4=CC=C(C=C4)OC5=CC=CC=C5)N	BTK - Q06187	C481	Front_pocket	2	17154430
CKI-100	18	CN1C2=C(C=CC=C2)C(C3=CC=NC(NC4=CC=C(C(C)(C)OC(C#CC)=N5)C5=C4)=N3)=C1	JAK3 - P52333	C909	Front_pocket	1	32412754
CKI-101	21	O=C(C#CCCN1CCOCC1)NC2=CC3=C(OC4=CC=C(C(NC5=NC=CC=C5)=O)C=C4)C=CN=C3C=C2OC	BTK - Q06187	C481	Front_pocket	17	32527559
CKI-102	NSP-037	FC(F)(F)C1=CN=C(NC2=C(OC)C=C(N(C)CCN(C)C)C(NC([C@H](C)NC(C(F)Cl)=O)=O)=C2)N=C1C3=CNC4=C3C=CC=C4	EGFR - P00533	C797	Front_pocket	20	32550993
CKI-103	RC-1	O=C(N1CCCC(N2C3=NC=NC(N)=C3C(C4=CC=C(OC5=CC=CC=C5)C=C4)=N2)C1)/C(C#N)=C\C(C)(C)N(C)CCCCNC(CNC6=CC=CC(C(N7C8CCC(NC8=O)=O)=O)=C6C7=O)=O	BTK - Q06187	C481	Front_pocket	18	32848159
CKI-104	US8476284-41	C=CS(=O)(=O)N1CCCC(C1)N2C3=NC=NC(=C3C(=N2)C4=CC=C(C=C4)OC5=CC=CC=C5)N	BTK - Q06187	C481	Front_pocket	6	17154430
CKI-105	compound C-13	CC(C1=C(C)C2=CN=C(N=C2N(C1=O)C3CCCC3)NC(C=C4)=NC=C4N5CCN(C(CCl)=O)CC5)=O	CDK4 - P11802; CDK6 - Q00534	Thr102; Thr107	Front_pocket	4	33857728
CKI-106	Compound 27	O=C(NC1C2=C3C=CN=C2SC1C(N[C@H]4CN(C(C=C)=O)CC4)=O)N3C(C(C)=C5)=CC=C5OC6=CC=CC=C6	BTK - Q06187	C481	Front_pocket	1	34055226
CKI-107	US8476284-42	C#CC(=O)N1CCCC(C1)N2C3=NC=NC(=C3C(=N2)C4=CC=C(C=C4)OC5=CC=CC=C5)N	BTK - Q06187	C481	Front_pocket	5	17154430
CKI-108	Evobrutinib	C=CC(=O)N1CCC(CC1)CNC2=NC=NC(=C2C3=CC=C(C=C3)OC4=CC=CC=C4)N	BTK - Q06187	C481	Front_pocket	1	34374206
CKI-109	18A	O=C(N)C(C=C([C@@]1([H])CCCN(C(C=C)=O)C1)C=N2)=C2OC3=CC=C(OC4=CC=CC=C4)C=C3	BTK - Q06187	C481	Front_pocket	1	34582626
CKI-110	inhibitor 26	O=C(N1[C@H](C2=NC(C3=CC=C(C(NC4=CC(C(F)(F)F)=CC=N4)=O)C=C3)=C(C(N)=O)N2N)CCCC1)C=C	BTK - Q06187	C481	Front_pocket	1	34672559
CKI-111	compounds 42	C=CC(N(CCOC1=C(C2=CC=C(CN3CCN(CC(C)C)CC3=O)C(C)=C2)N=CN=C1N)C)=O	BTK - Q06187	C481	Front_pocket	1	35041943
CKI-112	PRN473	CC(C)(C)C=C(C#N)C(=O)N1CCCC(C1)N2C3=NC=NC(=C3C(=N2)C4=C(C=C(C=C4)OC5=CC=CC=C5)F)N	BTK - Q06187	C481	Front_pocket	1	35302767
CKI-113	PRN1008	CC(C)(C=C(C#N)C(=O)N1CCCC(C1)N2C3=NC=NC(=C3C(=N2)C4=C(C=C(C=C4)OC5=CC=CC=C5)F)N)N6CCN(CC6)C7COC7	BTK - Q06187	C481	Front_pocket	1	35302767
CKI-114	10f	O=C(C=C)NC1=CC(CN2C3=NC(NC4=CC=C(N5CCN(C)CC5)C=C4)=NC=C3C=CC2=O)=CC=C1	JAK3 - P52333	C909	Front_pocket	1	35306167
CKI-115	US8476284-38	C=CC(=O)N1CCC(C1)N2C3=NC=NC(=C3C(=N2)C4=CC=C(C=C4)OC5=CC=CC=C5)N	BTK - Q06187	C481	Front_pocket	1	17154430
CKI-116	SPH5030	CCOC1=C(C=C2C(N=CN=C2NC3=CC(C)=C(C=C3)OC4=CC5=NC=NN5C=C4)=C1)NC(/C(F)=C/[C@H]6CCCN6C)=O	ERBB2 - P04626	C804	Front_pocket	16	35319895
CKI-117	pelitinib	CCOC1=C(C=C2C(=C1)N=CC(=C2NC3=CC(=C(C=C3)F)Cl)C#N)NC(=O)C=CCN(C)C	EGFR - P00533	C797	Front_pocket	2	17416531;
CKI-118	Canertinib	C=CC(=O)NC1=C(C=C2C(=C1)C(=NC=N2)NC3=CC(=C(C=C3)F)Cl)OCCCN4CCOCC4	EGFR - P00533; ERBB2 - P04626; ERBB4 - Q15303; JAK3 - P52333; Blk - P51451; BMX - P51813; BTK - Q06187; ITK - Q08881	C797; C805; C803; C909; C319; C496; C481; C442	Front_pocket	1	18089823; 18667312; 10753475
CKI-119	afatinib	CN(C)CC=CC(=O)NC1=C(C=C2C(=C1)C(=NC=N2)NC3=CC(=C(C=C3)F)Cl)OC4CCOC4	EGFR - P00533; ERBB2 - P04626	C797; C805	Front_pocket	2	20550212; 22037378; 18408761
CKI-120	PCI32765	C=CC(=O)N1CCCC(C1)N2C3=NC=NC(=C3C(=N2)C4=CC=C(C=C4)OC5=CC=CC=C5)N	BMX - P51813; BTK - Q06187; Blk - P51451; EGFR - P00533; ERBB2 - P04626; JAK3 - P52333; TEC - P42680	C496; C481; C319; C797; C805; C909; C449	Front_pocket	1	20615965; 17154430
CKI-121	Barf-14	CC#CC(=O)Nc3ccc2ncnc(Nc1cccc(Br)c1)c2c3	EGFR - P00533	C797	Front_pocket	5	10086326
CKI-122	US8497277-15	CN(C)CC=CC(=O)N1CCCC(C1)N2C3=NC=NC(=C3C(=N2)C4=CC=C(C=C4)OC5=CC=CC=C5)N	BTK - Q06187	C481	Front_pocket	2	17154430
CKI-123	neratinib	CCOC1=C(C=C2C(=C1)N=CC(=C2NC3=CC(=C(C=C3)OCC4=CC=CC=N4)Cl)C#N)NC(=O)C=CCN©	EGFR - P00533; ERBB2 - P04626	C797; C805	Front_pocket	2	22037378; 15173008
CKI-124	SCHEMBL1613911	C1CC(CN(C1)C(=O)CCCl)N2C3=NC=NC(=C3C(=N2)C4=CC=C(C=C4)OC5=CC=CC=C5)N	BTK - Q06187	C481	Front_pocket	4	17154430
CKI-125	Compound2	CCOC1=C(C=C2C(=C1)N=CC(=C2NC3=CC(=C(C=C3)OCC4=CC=CC=N4)Cl)C#N)NC(=O)C=CCN©	EGFR - P00533	C797	Front_pocket	2	17416531
CKI-126	PF00299804	COC1=C(C=C2C(=C1)N=CN=C2NC3=CC(=C(C=C3)F)Cl)NC(=O)C=CCN4CCCCC4	EGFR - P00533; ERBB2 - P04626; ERBB4 - Q15303	C797; C805; C803	Front_pocket	2	18089823
CKI-127	Barf-17	[H][C@]5(C#Cc4cc3ncnc(Nc2ccc(OCc1cccc(F)c1)c(Cl)c2)c3s4)CCCN5	EGFR - P00533	C797	Front_pocket	10	18287036
CKI-128	Barf-15	CN(C)CC=CC(=O)Nc3ccc2ncnc(Nc1cccc(Br)c1)c2c3	EGFR - P00533	C797	Front_pocket	2	18493974
CKI-129	PD168393	C=CC(=O)NC1=CC2=C(C=C1)N=CN=C2NC3=CC(=CC=C3)Br	EGFR - P00533; ERBB2 - P04626; ERBB4 - Q15303; JAK3 - P52333; Blk - P51451; BMX - P51813; BTK - Q06187	C797; C805; C803; C909; C319; C496; C481	Front_pocket	1	18667312
CKI-130	Barf-19	C=CC(=O)N1CCC[C@H]1C(=O)Nc4cc3c(Nc2cccc(Cl)c2F)ncnc3cc4OCCOC	EGFR - P00533; ERBB2 - P04626	C797; C805	Front_pocket	1	19888761
CKI-131	WZ4002	CN1CCN(CC1)C2=CC(=C(C=C2)NC3=NC=C(C(=N3)OC4=CC=CC(=C4)NC(=O)C=C)Cl)OC	BTK - Q06187; Blk - P51451; EGFR - P00533; ERBB4 - Q15303; ITK - Q08881	C481; C319; C797; C803; C442	Front_pocket	1	20033049
CKI-132	Barf-16	O=C(Nc3ccc2ncnc(Nc1cccc(Br)c1)c2c3)[C@@H]4O[C@H]4CN5CCCCC5	EGFR - P00533	C797	Front_pocket	7	20151670
CKI-133	Barf-20	C=CC(=O)Nc5cccc(c3c(c1ccccc1)oc4ncnc(N[C@H](CO)c2ccccc2)c34)c5	EGFR - P00533	C797	Front_pocket	1	20550212
CKI-134	PCI33380	NC1=C(C(C2=CC=C(OC3=CC=CC=C3)C=C2)=NN4C(CCC5)CN5C(/C=C/CN6CCN(CCNC(CCC7=CC=C(C=C(C(C)=C8)[N]9=C8C)[N-]7[B+3]9([F-])[F-])=O)CC6)=O)C4=NC=N1	BTK - Q06187	C481	Front_pocket	2	20615965
CKI-135	Barf-21	C=CC(=O)N1CCc3c(C1)sc4ncnc(N[C@H](CO)c2ccccc2)c34	EGFR - P00533	C797	Front_pocket	1	20961149
CKI-136	poziotinib	COC1=C(C=C2C(=C1)N=CN=C2NC3=C(C(=C(C=C3)Cl)Cl)F)OC4CCN(CC4)C(=O)C=C	EGFR - P00533; ERBB2 - P04626; ERBB4 - Q15303	C797; C805; C803	Front_pocket	1	21306821
CKI-137	Barf-32	Cc1ccccc1Nc3nc2cc(F)c(N(C)C(=O)C=CN(C)C)cc2n4cncc34	BTK - Q06187	C481	Front_pocket	2	21958547
CKI-138	JNK-IN-5	C=CC(=O)NC1=CC=CC(=C1)C(=O)NC2=CC=C(C=C2)NC3=NC=CC(=N3)C4=CN=CC=C4	JNK1 - P45983; JNK2 - P45984; JNK3 - P53779	C116; C116; C154	Front_pocket	1	22284361
CKI-139	JNK-IN-7	CN(C)CC=CC(=O)NC1=CC=CC(=C1)C(=O)NC2=CC=C(C=C2)NC3=NC=CC(=N3)C4=CN=CC=C4	JNK1 - P45983; JNK2 - P45984; JNK3 - P53779	C116; C116; C154	Front_pocket	2	22284361
CKI-140	JNK-IN-9	CC1=C(C=C(C=C1)NC(=O)C=CCN(C)C)C(=O)NC2=CC=C(C=C2)NC3=NC=CC(=N3)C4=CN=CC=C4	JNK3 - P53779	C154	Front_pocket	2	22284361
CKI-141	spebrutinib	COCCOC1=CC=C(C=C1)NC2=NC=C(C(=N2)NC3=CC(=CC=C3)NC(=O)C=C)F	BTK - Q06187	C481	Front_pocket	1	22612424
CKI-142	CNX-774	CNC(=O)C1=NC=CC(=C1)OC2=CC=C(C=C2)NC3=NC=C(C(=N3)NC4=CC(=CC=C4)NC(=O)C=C)F	BTK - Q06187	C481	Front_pocket	1	22621397
CKI-143	Barf-29	C=CC(=O)N5CCCC(c3c(Cl)c(c2ccc(Oc1cccc(Cl)c1)c(OC)c2)c4c(N)ncnn34)C5	BTK - Q06187	C481	Front_pocket	1	22621397
CKI-144	G5K	C=CC(=O)N1CCC(C1)NC2=NC(=CC(=N2)NC3=NC4=C(S3)N=CC=C4)CN5CCOCC5	ITK - Q08881	C442	Front_pocket	1	23098091
CKI-145	IAQ	CC1=CC=CC=C1NC2=NC3=CC(=C(C=C3N4C2=CN=C4)N(C)C(=O)C=CCN(C)C)F	ITK - Q08881	C442	Front_pocket	2	23098091
CKI-146	18R	CC(C)(C)C1=CC(=CC=C1)NC(=O)C2=CC=CC(=C2)C3=NN(C4=NC=NC(=C34)N)C5CCCN(C5)C(=O)C=C	ITK - Q08881	C442	Front_pocket	1	23098091
CKI-147	CNX-1351	CC(=CC(=O)CCC(=O)N1CCN(CC1)CC2=CC3=C(S2)C(=NC(=N3)C4=C5C=NNC5=CC=C4)N6CCOCC6)C	PI3Ka - P42336	C862	Front_pocket	3	23360348
CKI-148	CNX-1220	C1CN(CCN1CC2=CC3=C(S2)C(=NC(=N3)C4=CC(=CC=C4)O)N5CCOCC5)C(=O)CCC(=O)C=CC6=CC=C(C=C6)CNC(=O)CCCC(=O)NCCCOCCOCCOCCCNC(=O)CCCCC7C8C(CS7)NC(=O)N8	PI3Ka - P42336	C862	Front_pocket	3	23360348
CKI-149	BMX-IN-1	CC1=C(C=C(C=C1)N2C(=O)C=CC3=CN=C4C=CC(=CC4=C32)C5=CC=C(C=C5)NS(=O)(=O)C)NC(=O)C=C	BMX - P51813	C496	Front_pocket	1	23594111
CKI-150	rociletinib	CC(=O)N1CCN(CC1)C2=CC(=C(C=C2)NC3=NC=C(C(=N3)NC4=CC(=CC=C4)NC(=O)C=C)C(F)(F)F)OC	EGFR - P00533	C797	Front_pocket	1	24065731
CKI-151	QL47	CN1C=C(C=N1)C2=CC3=C4C(=CN=C3C=C2)C=CC(=O)N4C5=CC6=C(CCN6C(=O)C=C)C=C5	BTK - Q06187	C481	Front_pocket	1	24556163
CKI-152	compound31	CC1=C(C=C(C=C1)NC(=O)C2=CC(=CC=C2)C(F)(F)F)C(=O)NC3=CN=C(N=C3)NC4=CC(=CC=C4)NC(=O)C=C	BMX - P51813; BTK - Q06187; Blk - P51451; TEC - P42680	C496; C481; C319; C449	Front_pocket	1	24915291
CKI-153	compound38	CC1=C(C=C(C=C1)NC(=O)C2=CC(=CC=C2)C(F)(F)F)C(=O)NC3=CN=C(N=C3)NC4=CC(=CC=C4)NC(=O)CNC(=O)C=C	BMX - P51813; BTK - Q06187; Blk - P51451; EGFR - P00533; ERBB2 - P04626; ERBB4 - Q15303; TEC - P42680	C496; C481; C319; C797; C805; C803; C449	Front_pocket	1	24915291
CKI-154	Gilbert-10	C=CC(=O)N1CCC[C@@H]1Cn5nc(c3ccc(Oc2ccccc2)cc3)c4c(N)ncnc45	BTK - Q06187	C481	Front_pocket	1	25291312
CKI-155	CI 1033	C=CC(=O)NC1=C(C=C2C(=C1)C(=NC=N2)NC3=CC(=C(C=C3)F)Cl)OCCCN4CCOCC4	EGFR - P00533	C797	Front_pocket	1	10753475
CKI-156	Gilbert-12	CN(C)CC=CC(=O)N(C)c4cccc(n3c(=O)n(c1ccc(Cl)cc1)c2c(N)ncnc23)c4	BTK - Q06187	C481	Front_pocket	2	25291312
CKI-157	Gilbert-22	C=CC(=O)Nc3ccc2ncnc(Nc1ccc(O)c(Cl)c1)c2c3	EGFR - P00533	C797	Front_pocket	1	25291312
CKI-158	Gilbert-23	C[N+](C)(CC=CC(=O)Nc3ccc2ncnc(Nc1cccc(Br)c1)c2c3)Cc4ccccc4N(=O)=O	EGFR - P00533	C797	Front_pocket	2	25291312
CKI-159	Gilbert-28	C=CC(=O)C5CCc4c(c2cnc1ccccc1c2)c3c(N)ncnc3n4C5	EGFR - P00533	C797	Front_pocket	3	25291312
CKI-160	Gilbert-31	C=CC(=O)Nc5cccc(Oc3cccn4nc(Nc2ccc(N1CCN(C)CC1)cc2)nc34)c5	JAK3 - P52333; BTK - Q06187	C909; C481	Front_pocket	1	25291312
CKI-161	Gilbert-32	C=C(CC)C(=O)Nc3cc(c1ncnc2[nH]cc(C(=O)OCC)c12)ccc3Cl	JAK3 - P52333	C909	Front_pocket	1	25291312
CKI-162	Gilbert-33	O=C(CCl)Nc3cccc(c2cnc1ccccc1n2)c3	JAK3 - P52333	C909	Front_pocket	4	25291312
CKI-163	Gilbert-34	C=CC(=O)N6CCN(Cc5cc4nc(c1cccc2[nH]ncc12)nc(N3CCOCC3)c4s5)CC6	PI3Ka - P42336	C862	Front_pocket	1	25291312
CKI-164	Gilbert-35	CC(C)=CC(=O)Nc5ccc(CC(=O)N4CC=C(c3cc(c1cnc(N)nc1)nc(N2CCOCC2)c3)CC4)cc5	PI3Ka - P42336	C862	Front_pocket	2	25291312
CKI-165	Gilbert-37	C#Cc4cccc(Nc2ncnc3cc(OC)c(CC(=O)C=CC1CCCN1)cc23)c4	PI3Ka - P42336	C862	Front_pocket	3	25291312
CKI-166	Gilbert-41	C=CC(=O)NCCNc3nc(COC)cc(Nc2nc1cccnc1s2)n3	ITK - Q08881	C442	Front_pocket	1	25291312
CKI-167	31	NC(/C(C#N)=C/C1=CC(C2=CC=CC3=C2C=NN3)=CC=C1)=O	JAK3 - P52333	C909	Front_pocket	18	25344815
CKI-168	37Q	C=CC(=O)NC1=CC2=C(C=C1)N=CN2C3=NC(=CN=C3)NC4=CC=CC=C4	JAK3 - P52333	C909	Front_pocket	1	25552479
CKI-169	PRN694	CC(C(C)(C)C)NCC1=CC2=C(C=C1)N(C(=N2)NC(=O)C3=CC=C(S3)C(F)F)CC4CCCN4C(=O)C=C	BMX - P51813; BTK - Q06187; Blk - P51451; ITK - Q08881; JAK3 - P52333; TEC - P42680	C496; C481; C319; C442; C909; C449	Front_pocket	1	25593320
CKI-170	FIIN-3	CN1CCN(CC1)C2=CC=C(C=C2)NC3=CC(=NC=N3)N(CC4=CC=C(C=C4)NC(=O)C=C)C(=O)NC5=C(C(=CC(=C5Cl)OC)OC)Cl	FGFR4 - P22455; EGFR - P00533	C477; C797	P-loop;Front_pocket	1	25776529
CKI-171	Barf-18	OB(O)c4ccc(COc3ccc2ncnc(Nc1cccc(Cl)c1)c2c3)cc4	EGFR - P00533	D800	Front_pocket_Asp	29	19830290; 21861809
CKI-172	Barf-54	NC1=C2C(N(C(C)C)N=C2CC3=CC(NS(C=C)(=O)=O)=CC=C3)=NC=N1	SRC - P12931	T338C	GK	6	21852571
CKI-173	6a	O=C(NC1=CC=C(C(F)(F)F)C=N1)N2CCCC3=C2N=C(C([H])=O)C=C3	FGFR4 - P22455	C552	GK+2	19	29541363
CKI-174	9	ClC1=CC=C([N+]([O-])=O)C(NC2=C(Cl)C=C(C(F)(F)F)C=N2)=N1	FGFR4 - P22455	C552	GK+2	14	30108871
CKI-175	10	O=C([H])C1=CC=C(C=CC=C2C(NC3=CC=C(C(F)(F)F)C=N3)=O)C2=N1	FGFR4 - P22455	C552	GK+2	19	30108871
CKI-176	FGF401	CN1CCN(C(=O)C1)CC2=C(N=C3C(=C2)CCCN3C(=O)NC4=NC=C(C(=C4)NCCOC)C#N)C=O	FGFR4 - P22455	C552	GK+2	19	32930584
CKI-177	1	O=C1N(C)C2=NC(N[C@@H]3COC[C@@H]3NC(C=C)=O)=NC=C2C=C1C4=C(Cl)C(OC)=CC(OC)=C4Cl	FGFR4 - P22455	C552	GK+2	1	33062171
CKI-178	RMS-07	CCC1=C(C(=CC=C1)CC)NC(=O)C2=C3CCC4=CN=C(N=C4N3C=C2)NC5=C(C=C(C=C5)N6CCN(CC6)C)NC(=O)C=C	TTK - P33981	C604	GK+2	1	35167750
CKI-179	BLU9931	CC1=C(C(=CC=C1)NC(=O)C=C)NC2=NC=C3C=C(C=CC3=N2)C4=C(C(=CC(=C4Cl)OC)OC)Cl	FGFR4 - P22455	C552	GK+2	1	25776529
CKI-180	FIIN-2	CN1CCN(C2=CC=C(NC3=CC(N(C(NC4=CC(OC)=CC(OC)=C4)=O)CC5=CC=C(NC(C=C)=O)C=C5)=NC=N3)C=C2)CC1	FGFR4 - P22455	C477	P-loop	1	25349422
CKI-181	34	O=C1N(CCCN2CCN(C(C=C)=O)CC2)C3=NC(NC)=NC=C3C=C1C4=C(Cl)C(OC)=CC(OC)=C4Cl	FGFR1 - P11362; FGFR2 - P21802; FGFR3 - P22607; FGFR4 - P22455	C488; C491; C482; C477	P-loop	1	28665128
CKI-182	8	O=C(C=C)NC1=CC=CC=C1C(NC2=NNC(CCC3=CC(OC)=CC(OC)=C3)=C2)=O	FGFR4 - P22455	C477	P-loop	1	30108871
CKI-183	SM1-71	CN1CCN(CC1)C2=CC=C(C=C2)NC3=NC=C(C(=N3)NC4=CC=CC=C4NC(=O)C=C)Cl	SRC - P12931	C277	P-loop	1	30982749
CKI-184	15a	C=CC(NC1=CC=CC=C1NC2=NC(NC3=CC=C(N4CCN(C)CC4)C=C3)=NC=C2C(NC5=C(C)C=CC=C5Cl)=O)=O	SRC - P12931	C277	P-loop	1	31935084
CKI-185	DGY-06-116	CC1=C(C(=CC=C1)Cl)NC(=O)C2=CN=C(N=C2NC3=CC=CC=C3NC(=O)C=C)NC4=CC=C(C=C4)N5CCN(CC5)C	SRC - P12931	C277	P-loop	1	32509799
CKI-186	Futibatinib	COC1=CC(=CC(=C1)C#CC2=NN(C3=NC=NC(=C23)N)C4CCN(C4)C(=O)C=C)OC	FGFR1 - P11362; FGFR2 - P21802; FGFR3 - P22607; FGFR4 - P22455	C488; C491; C482; C477	P-loop	1	32973082
CKI-187	FIIN-1	O=C(C=C)NC(C=C1)=CC=C1CN(C(NC2=C(Cl)C(OC)=CC(OC)=C2Cl)=O)C3=NC=NC(NCCCCN(CC)CC)=C3	FGFR1 - P11362; FGFR2 - P21802; FGFR3 - P22607; FGFR4 - P22455	C488; C491; C482; C477	P-loop	1	20338520
CKI-188	Gilbert-39	C=CC(=O)N4CCC(n3nc(C#Cc1cc(OC)cc(OC)c1)c2c(N)ncnc23)C4	FGFR1 - P11362; FGFR2 - P21802; FGFR3 - P22607; FGFR4 - P22455	C488; C491; C482; C477	P-loop	1	25291312
CKI-189	Gilbert-42	C=CS(=O)(=O)Nc3cccc(c1nn(C(C)C)c2ncnc(N)c12)c3	SRC - P12931	C280	P-loop	6	25291312
CKI-190	THZ531	CN(C)CC=CC(=O)NC1=CC=C(C=C1)C(=O)N2CCCC(C2)NC3=NC=C(C(=N3)C4=CNC5=CC=CC=C54)Cl	CDK12 - Q9NYV4; CDK13 - Q14044	C1039; C1017	Remote_Cys	2	27571479
CKI-191	JZ128	CN(CC=CC(NC1=CC=C(C(NC2=CC(NC3=NC=CC(C4=CNC5=CC=CC(C)=C54)=N3)=CC=C2)=O)C=C1)=O)C	PKN3 - Q6P5Z2	C840	Remote_Cys	1	30518210
CKI-192	YKL-5-124	CC1(C2=C(CN1C(=O)NC(CN(C)C)C3=CC=CC=C3)C(=NN2)NC(=O)C4=CC=C(C=C4)NC(=O)C=C)C	CDK7 - P50613	C312	Remote_Cys	1	30905681
CKI-193	SY-1365	CC1(CCCC(C1)NC2=NC=C(C(=N2)C3=CNC4=CC=CC=C43)Cl)NC(=O)C5=NC=C(C=C5)NC(=O)C=CCN(C)C	CDK7 - P50613	C312	Remote_Cys	2	31064851
CKI-194	MFH290	C=CC(NC1=CC=C(C(N2C[C@H](NC3=NC=C(SCC4=NC=C(C(C)(C)C)O4)S3)CCC2)=O)C=C1)=O	CDK12 - Q9NYV4; CDK13 - Q14044	C1039; C1017	Remote_Cys	1	32502343
CKI-195	9g	O=C(C1=CC=C(NC(/C2=C\C3=C(C)C(NC(CBr)=O)=C(C)N3)=O)C2=C1)N[C@H](C)C4=CC=CC=C4	GRK5 - P34947	C474	Remote_Cys	4	33393767
CKI-196	BSJ-01-175	CN(C)CC=CC(=O)NC1=CC=C(C=C1)OC2CCCC(C2)NC3=NC=C(C(=N3)C4=CNC5=CC=CC=C54)Cl	CDK12 - Q9NYV4; CDK13 - Q14044	C1039; C1017	Remote_Cys	2	33945934
CKI-197	Bio-THZ1	CN(CCCNC(=O)NCCOCCOCCOCCNC(=O)CCCCC1C2C(CS1)NC(=O)N2)CC=CC(=O)NC3=CC=C(C=C3)C(=O)NC4=CC=CC(=C4)NC5=NC=C(C(=N5)C6=CNC7=CC=CC=C76)Cl	CDK7 - P50613	C312	Remote_Cys	2	25043025
CKI-198	THZ1	CN(C)CC=CC(=O)NC1=CC=C(C=C1)C(=O)NC2=CC=CC(=C2)NC3=NC=C(C(=N3)C4=CNC5=CC=CC=C54)Cl	CDK7 - P50613; CDK12 - Q9NYV4	C312; C1039	Remote_Cys	2	25043025
CKI-199	SRPKIN-1	CCC1=CC2=C(C=C1C3=CC(=CC=C3)S(=O)(=O)F)C(C4=C(C2=O)C5=C(N4)C=C(C=C5)C#N)(C)C	SRPK1 - Q96SB4	Tyr227	Remote_Tyr	25	29478907
CKI-200	2	ClC1=NC(NC2=NC=C(CC)C(N3CCN(CC4=NC(C=CC(C(F)(F)F)=C5)=C5N4)CC3)=N2)=C([N+]([O-])=O)C=C1	S6K2 - Q9UBS0	C150	GK+2	14	34680283
